# Supplementary material for: Enhancing mass spectrometry imaging accessibility using convolutional autoencoders for deriving hypoxia-associated peptides from tumors
Source: NPJ Syst Biol Appl. 2024 May 27;10:57. doi: 10.1038/s41540-024-00385-x (PMC11130291; doi:10.1038/s41540-024-00385-x)
Supplement: Supplementary file 3 — Supplementary table - peptide candidates from unsupervised approach [file 41540_2024_385_MOESM3_ESM.xlsx]

## Sheet: Suppl. Table1 - unsupervised
Protein(s)	Mapped Mass Pairs from MSI
PRKDC__DNA-dependent protein kinase catalytic subunit	[(877.4663893580484, 1337.6649380160652), (877.4663893580484, 856.471748349089), (877.4663893580484, 939.4616302534948), (1337.6649380160652, 856.471748349089), (1337.6649380160652, 939.4616302534948), (856.471748349089, 939.4616302534948)]
KRT6A;KRT6C;KRT6B__Keratin, type II cytoskeletal 6A;Keratin, type II cytoskeletal 6C;Keratin, type II cytoskeletal 6B	[(877.4410834380819, 808.3874187607236), (877.4410834380819, 1036.5477291391235), (877.4410834380819, 880.4492136302407), (877.4410834380819, 964.4857877525312), (808.3874187607236, 1036.5477291391235), (808.3874187607236, 880.4492136302407), (808.3874187607236, 964.4857877525312), (1036.5477291391235, 880.4492136302407), (1036.5477291391235, 964.4857877525312), (880.4492136302407, 964.4857877525…
ANXA1__Annexin A1	[(808.4004665182415, 1063.5637252607876)]
UQCRC1__Cytochrome b-c1 complex subunit 1, mitochondrial	[(808.4004665182415, 1042.5188943043531)]
PGK1__Phosphoglycerate kinase 1	[(808.4004665182415, 1011.519242554582), (808.4004665182415, 883.4509477917318), (1011.519242554582, 883.4509477917318)]
EEF1G__Elongation factor 1-gamma	[(809.4020558302514, 937.4550357636826)]
KRT5__Keratin, type II cytoskeletal 5	[(809.4020558302514, 1409.7331922090193), (809.4020558302514, 883.4509477917318), (809.4020558302514, 1409.6936277925035), (809.4020558302514, 937.4550357636826), (1409.7331922090193, 883.4509477917318), (1409.7331922090193, 937.4550357636826), (883.4509477917318, 1409.6936277925035), (883.4509477917318, 937.4550357636826), (1409.6936277925035, 937.4550357636826)]
CAND1__Cullin-associated NEDD8-dissociated protein 1	[(988.4800917415257, 965.4685333455072)]
SHMT2__Serine hydroxymethyltransferase, mitochondrial;Serine hydroxymethyltransferase	[(988.4800917415257, 854.495188234805)]
HSPA8__Heat shock cognate 71 kDa protein	[(988.4800917415257, 1409.6936277925035)]
RNPS1__RNA-binding protein with serine-rich domain 1	[(989.4711374215592, 864.405821840433)]
EIF3L__Eukaryotic translation initiation factor 3 subunit L	[(989.4711374215592, 964.4857877525312)]
COL6A3__Collagen alpha-3(VI) chain	[(989.4711374215592, 1036.52931495049)]
DSP__Desmoplakin	[(1011.4903502207432, 944.514952176503)]
HNRNPR;SYNCRIP__Heterogeneous nuclear ribonucleoprotein R;Heterogeneous nuclear ribonucleoprotein Q	[(1011.4903502207432, 926.4809839336448)]
FABP5__Fatty acid-binding protein, epidermal	[(1042.5473557455211, 926.5195500054872)]
LMNA__Prelamin-A/C;Lamin-A/C	[(1042.5473557455211, 1027.526775403504)]
TPM4__Tropomyosin alpha-4 chain	[(1042.5473557455211, 1259.6027389772578)]
GART__Trifunctional purine biosynthetic protein adenosine-3;Phosphoribosylamine--glycine ligase;Phosphoribosylformylglycinamidine cyclo-ligase;Phosphoribosylglycinamide formyltransferase	[(1042.5473557455211, 1036.5477291391235)]
EIF4G1__Eukaryotic translation initiation factor 4 gamma 1	[(1026.5203283374453, 1410.739241226789), (1026.5203283374453, 1027.526775403504), (1410.739241226789, 1027.526775403504)]
LDHA__L-lactate dehydrogenase A chain	[(1026.5203283374453, 1166.6367342208318)]
PDCD6__Programmed cell death protein 6	[(997.5021246254745, 1338.6560865336935)]
RPL18A__60S ribosomal protein L18a	[(1042.5188943043531, 926.5195500054872)]
EIF3C;EIF3CL__Eukaryotic translation initiation factor 3 subunit C;Eukaryotic translation initiation factor 3 subunit C-like protein	[(1042.5188943043531, 1166.6367342208318), (1042.5188943043531, 964.4857877525312), (1166.6367342208318, 964.4857877525312)]
KRT14__Keratin, type I cytoskeletal 14	[(1036.52931495049, 1166.6367342208318)]
ALDOA__Fructose-bisphosphate aldolase A;Fructose-bisphosphate aldolase	[(1043.548286674104, 939.4616302534948)]
RPL15__60S ribosomal protein L15;Ribosomal protein L15	[(1166.6117347646257, 880.4492136302407), (1166.6367342208318, 880.4492136302407)]
DHX9__ATP-dependent RNA helicase A	[(990.4591965314908, 1074.5234653824828), (990.4591965314908, 939.4616302534948), (1074.5234653824828, 939.4616302534948)]
TUBA1B;TUBA1C;TUBA1A;TUBA4A;TUBA3E__Tubulin alpha-1B chain;Tubulin alpha-4A chain;Tubulin alpha-1A chain;Tubulin alpha-3E chain;Tubulin alpha-1C chain	[(1409.7331922090193, 774.3942068221538)]
EIF3A__Eukaryotic translation initiation factor 3 subunit A	[(1409.7331922090193, 816.4372513039384), (1409.7331922090193, 926.4809839336448), (1409.7331922090193, 1005.4930201127548), (816.4372513039384, 926.4809839336448), (816.4372513039384, 1005.4930201127548), (926.4809839336448, 1005.4930201127548)]
EEF2__Elongation factor 2	[(1012.5082252080667, 879.4357439049098), (1012.5082252080667, 921.4456135807325), (1012.5082252080667, 1038.511075835478), (879.4357439049098, 921.4456135807325), (879.4357439049098, 1038.511075835478), (921.4456135807325, 1038.511075835478)]
PKM__Pyruvate kinase PKM;Pyruvate kinase	[(883.4509477917318, 1167.6207814193888)]
HNRPA2B1;HNRNPA2B1__Heterogeneous nuclear ribonucleoproteins A2/B1	[(1409.6936277925035, 1337.6649380160652)]
ACO2__Aconitate hydratase, mitochondrial	[(1411.719239143909, 921.4456135807325)]
IARS__Isoleucine--tRNA ligase, cytoplasmic	[(1411.719239143909, 957.532780090385)]
CCT8__T-complex protein 1 subunit theta	[(998.5157857098571, 1167.5800032070433)]
EPRS__Bifunctional glutamate/proline--tRNA ligase;Glutamate--tRNA ligase;Proline--tRNA ligase	[(965.4685333455072, 1063.5637252607876)]
KRT16__Keratin, type I cytoskeletal 16	[(1337.6649380160652, 854.495188234805), (1337.6649380160652, 1259.5781619807758), (854.495188234805, 1259.5781619807758)]
EHD4__EH domain-containing protein 4	[(1337.6649380160652, 937.4550357636826)]
KRT75__Keratin, type II cytoskeletal 75	[(921.4456135807325, 1038.511075835478)]
MPO__Myeloperoxidase;Myeloperoxidase;89 kDa myeloperoxidase;84 kDa myeloperoxidase;Myeloperoxidase light chain;Myeloperoxidase heavy chain	[(921.4456135807325, 937.4550357636826)]
TKT__Transketolase	[(921.4456135807325, 944.514952176503)]
HSPD1__60 kDa heat shock protein, mitochondrial	[(854.495188234805, 1007.4925614588221)]
ANXA4__Annexin A4;Annexin	[(856.471748349089, 1074.5234653824828)]
ACTB;ACTG2;ACTA2;ACTG1;ACTC1;ACTA1;POTEF;POTEI;POTEE__Actin, cytoplasmic 1;Actin, cytoplasmic 1, N-terminally processed;Actin, aortic smooth muscle;Actin, gamma-enteric smooth muscle;Actin, cytoplasmic 2;Actin, cytoplasmic 2, N-terminally processed;Actin, alpha cardiac muscle 1;Actin, alpha skeletal muscle;POTE ankyrin domain family member F;POTE ankyrin domain family member I;POTE ankyrin domain…	[(944.514952176503, 1197.679804521631)]
PSMD3__26S proteasome non-ATPase regulatory subunit 3	[(1411.683192614507, 957.532780090385)]
CDK1;CDC2__Cyclin-dependent kinase 1	[(772.416515170317, 1027.526775403504)]
VCP__Transitional endoplasmic reticulum ATPase	[(1074.5234653824828, 1050.5229456764994)]
HSPB1__Heat shock protein beta-1	[(1074.5234653824828, 940.4632119541745)]
SUB1__Activated RNA polymerase II transcriptional coactivator p15	[(1197.679804521631, 1259.6027389772578)]
