# Supplementary material for: Enhancing mass spectrometry imaging accessibility using convolutional autoencoders for deriving hypoxia-associated peptides from tumors
Source: NPJ Syst Biol Appl. 2024 May 27;10:57. doi: 10.1038/s41540-024-00385-x (PMC11130291; doi:10.1038/s41540-024-00385-x)
Supplement: Supplementary file 4 — Supplementary table - peptide candidates from semi-supervised approach [file 41540_2024_385_MOESM4_ESM.xlsx]

## Sheet: Suppl. Table 2 - semisupervised
Protein(s)	Mapped Mass Pairs from MSI
KRT6A;KRT6C;KRT6B__Keratin, type II cytoskeletal 6A;Keratin, type II cytoskeletal 6C;Keratin, type II cytoskeletal 6B	[(808.3874187607236, 877.4410834380819), (808.3874187607236, 971.4972021533554), (808.3874187607236, 964.4857877525312), (808.3874187607236, 1036.5477291391235), (877.4410834380819, 971.4972021533554), (877.4410834380819, 964.4857877525312), (877.4410834380819, 1036.5477291391235), (971.4972021533554, 964.4857877525312), (971.4972021533554, 1036.5477291391235), (964.4857877525312, 1036.5477291391…
UQCRC1__Cytochrome b-c1 complex subunit 1, mitochondrial	[(808.4004665182415, 1042.5188943043531)]
PGK1__Phosphoglycerate kinase 1	[(808.4004665182415, 1011.519242554582)]
PAICS__Multifunctional protein ADE2;Phosphoribosylaminoimidazole-succinocarboxamide synthase;Phosphoribosylaminoimidazole carboxylase	[(1015.5007411205468, 1409.7331922090193)]
LMNA__Prelamin-A/C;Lamin-A/C	[(1042.5473557455211, 971.4972021533554)]
GART__Trifunctional purine biosynthetic protein adenosine-3;Phosphoribosylamine--glycine ligase;Phosphoribosylformylglycinamidine cyclo-ligase;Phosphoribosylglycinamide formyltransferase	[(1042.5473557455211, 1036.5477291391235)]
HNRNPM__Heterogeneous nuclear ribonucleoprotein M	[(1425.7094663256048, 822.3709867726689), (1425.7094663256048, 1426.691311752297), (822.3709867726689, 1426.691311752297)]
KRT5__Keratin, type II cytoskeletal 5	[(1425.7094663256048, 1424.6927930797906), (1425.7094663256048, 1409.7331922090193), (1425.7094663256048, 809.4020558302514), (1425.7094663256048, 1409.6936277925035), (1424.6927930797906, 1409.7331922090193), (1424.6927930797906, 809.4020558302514), (1424.6927930797906, 1409.6936277925035), (1409.7331922090193, 809.4020558302514), (809.4020558302514, 1409.6936277925035)]
RPL18A__60S ribosomal protein L18a	[(1425.7094663256048, 1042.5188943043531)]
RPL15__60S ribosomal protein L15;Ribosomal protein L15	[(1425.7094663256048, 1166.6117347646257), (1425.7094663256048, 1166.6367342208318)]
CAND1__Cullin-associated NEDD8-dissociated protein 1	[(988.4800917415257, 965.4685333455072)]
SHMT2__Serine hydroxymethyltransferase, mitochondrial;Serine hydroxymethyltransferase	[(988.4800917415257, 854.495188234805)]
HSPA8__Heat shock cognate 71 kDa protein	[(988.4800917415257, 1409.6936277925035)]
PRKDC__DNA-dependent protein kinase catalytic subunit	[(877.4663893580484, 1337.6649380160652)]
EIF3C;EIF3CL__Eukaryotic translation initiation factor 3 subunit C;Eukaryotic translation initiation factor 3 subunit C-like protein	[(1042.5188943043531, 1166.6367342208318), (1042.5188943043531, 964.4857877525312), (1166.6367342208318, 964.4857877525312)]
HDLBP__Vigilin	[(1424.7126561137666, 1061.5118039965887)]
STAT1__Signal transducer and activator of transcription 1-alpha/beta;Signal transducer and activator of transcription	[(1424.7126561137666, 1307.631448131742)]
PGM1__Phosphoglucomutase-1	[(1089.554462171939, 1026.5203283374453)]
ATP6V1B2__V-type proton ATPase subunit B, brain isoform	[(1089.554462171939, 1307.631448131742)]
KRT14__Keratin, type I cytoskeletal 14	[(1424.6927930797906, 1166.6367342208318), (1424.6927930797906, 1036.52931495049), (1166.6367342208318, 1036.52931495049)]
LDHA__L-lactate dehydrogenase A chain	[(1166.6367342208318, 1026.5203283374453)]
ANXA7__Annexin A7	[(1043.548286674104, 1090.5355551312705), (1043.548286674104, 1034.4797052855718), (1090.5355551312705, 1034.4797052855718)]
HK1__Hexokinase-1	[(1409.7331922090193, 1030.5218231756467)]
KRT16__Keratin, type I cytoskeletal 16	[(1337.6649380160652, 854.495188234805), (1337.6649380160652, 1259.5781619807758), (854.495188234805, 1259.5781619807758)]
RPL5__60S ribosomal protein L5	[(1337.6649380160652, 1000.4727890108177)]
HNRPA2B1;HNRNPA2B1__Heterogeneous nuclear ribonucleoproteins A2/B1	[(1337.6649380160652, 1409.6936277925035)]
COL6A3__Collagen alpha-3(VI) chain	[(1036.52931495049, 989.4711374215592)]
LCP1__Plastin-2	[(997.5021246254745, 1116.535341019935)]
PDCD6__Programmed cell death protein 6	[(997.5021246254745, 1338.6560865336935)]
DSP__Desmoplakin	[(1011.4903502207432, 944.514952176503)]
GSDMA__Gasdermin-A	[(944.4925119273539, 1038.511075835478)]
BZW1__Basic leucine zipper and W2 domain-containing protein 1	[(1061.5118039965887, 807.3911870996956)]
EEF2__Elongation factor 2	[(1090.5355551312705, 1038.511075835478), (1090.5355551312705, 1012.5082252080667), (1038.511075835478, 1012.5082252080667)]
ANXA6__Annexin A6	[(1090.5355551312705, 1025.5266259269608)]
TGM1__Protein-glutamine gamma-glutamyltransferase K	[(971.4972021533554, 1410.739241226789)]
EIF3L__Eukaryotic translation initiation factor 3 subunit L	[(989.4711374215592, 964.4857877525312)]
LGALS7__Galectin-7	[(909.4633165987519, 856.4434599122943)]
CCT7__T-complex protein 1 subunit eta	[(909.4633165987519, 944.514952176503), (909.4633165987519, 967.4662761065083), (944.514952176503, 967.4662761065083)]
EIF4G1__Eukaryotic translation initiation factor 4 gamma 1	[(1026.5203283374453, 1410.739241226789)]
COPA__Coatomer subunit alpha;Xenin;Proxenin	[(807.3911870996956, 944.514952176503)]
PLEC__Plectin	[(1030.5218231756467, 966.4864149651692)]
GAPDH__Glyceraldehyde-3-phosphate dehydrogenase	[(1410.739241226789, 1064.5394944032623)]
IPO5__Importin-5	[(1036.5477291391235, 1116.535341019935)]
